# Supplementary material for: Dual-Mode Textile Sensor Based on PEDOT:PSS/SWCNTs Composites for Pressure–Temperature Detection
Source: Micromachines (Basel). 2025 Jan 14;16(1):92. doi: 10.3390/mi16010092 (PMC11767976; doi:10.3390/mi16010092)
Supplement: Supplementary file 1 [file micromachines-16-00092-s001.zip]

Archive with 1 entries (1 files):
- micromachines-3361177-supplementary.pdf
